# Supplementary material for: Association between Dietary Fibre Intake and Colorectal Adenoma: A Systematic Review and Meta-Analysis
Source: Int J Environ Res Public Health. 2021 Apr 15;18(8):4168. doi: 10.3390/ijerph18084168 (PMC8071151; doi:10.3390/ijerph18084168)
Supplement: Supplementary file 1 [file ijerph-18-04168-s001.zip]

Archive with 1 entries (1 files):
- ijerph-1150683-supplementary.pdf
